# Supplementary material for: Sociodemographic Characteristics and Interests of FeverApp Users
Source: Int J Environ Res Public Health. 2021 Mar 18;18(6):3121. doi: 10.3390/ijerph18063121 (PMC8002853; doi:10.3390/ijerph18063121)
Supplement: Supplementary file 1 [file ijerph-18-03121-s001.zip]

Archive with 2 entries (2 files):
- ijerph-1137915-supplementary.sav
- ijerph-1137915-supplementary.sps
